# Supplementary material for: Changes in Erythrocytes in 88 Hyperthyroid Cats
Source: Animals (Basel). 2024 Oct 31;14(21):3136. doi: 10.3390/ani14213136 (PMC11545726; doi:10.3390/ani14213136)
Supplement: Supplementary file 1 [file animals-14-03136-s001.zip]

Archive with 2 entries (2 files):
- Raw data.xlsx
- Supplementary tables and Figures.pdf
