# Supplementary material for: Changes in Erythrocytes in 88 Hyperthyroid Cats
Source: Animals (Basel). 2024 Oct 31;14(21):3136. doi: 10.3390/ani14213136 (PMC11545726; doi:10.3390/ani14213136)
Supplement: Supplementary file 1 [file animals-14-03136-s001.zip › Raw data.xlsx]

## Sheet: Arkusz1
Age	T4	RBC	Hb mmol/L	Ht	MCV	MCHC	RDW-CV %	Na+	Total protein g/L	Albumin g/L	Creatinine	Urea	Breed	sex		RBC after 2 months	MCV after 2 months		T4 after 2 months
9	113	11.48	10.56	0.54	47	19.2	21.9	154.4	71	34	1.5	61	mix	M
8	66	10.5	9	0.4	39	22.4	23.2	154	64	33	1.7	91	mix	F	↓	9.09	45.1	↑	21
10	94	7.98	7.02	0.34	42	20.7	23.3	153.4	68	33	1	50	mix	M
10	62	8.27	8.07	0.42	51	19.2	19.9	148.5	69	37	1.5	73	mix	M	↑	8.47	48.4	↓	19
10	86	9.01	8.26	0.4	44	20.6	25.6	152	77	38	1.1	51	mix	F
10	110	9.91	8.07	0.41	41.5	19.6	23.3	150.5	79	39	1.4	87.7	mix	F
10	236	11.77	9.25	0.47	40	19.7	23.5	154.5	72	37	1.2	26	mix	F
11	150	12.07	10.71	0.49	41	21.9	21.1	153	73	32	1.7	72.1	mix	M
11	156	10.44	10.62	0.51	48.5	21	20.7	152.5	79	35	1.2	78	main coon	F
11	61	9.69	9.19	0.46	48	19.9	21.9	151.5	75	36	1	42	mix	F	↓	9.51	46.6	↓	25
12	140	10	5.87	0.44	44.2	19.4	19.7	154.7	73	34	1.8	67	persian	F
12	89	11.18	8.37	0.46	41	18.2	22.1	149.7	69	28	1.7	63.9	mix	M
12	97	12.06	10	0.52	43	19.2	20.3	146.5	65	28	1.2	56	mix	F
12	233	9.91	8.94	0.45	46	19.8	23.3	155	70	36	1.3	47.4	mix	F
12	109	5.68	5.03	0.25	44	20.4	23.6	149.1	68	31	1.8	97	mix	M
13	104	9.83	9.07	0.47	48	19.4	24.1	150.3	66	34	1.3	70.5	mix	M
13	62	8.68	8.63	0.42	49	20.3	22.3	150.6	79	34	1.6	53.8	mix	M
13	66	10.27	9.07	0.46	45	19.7	23.8	148.4	73	36	1.4	48	mix	F	↑	10.8	44.4	↓	26
13	77	4.72	4.16	0.23	48	18.3	27.5	151.1	70	32	1	95	mix	F
13	73	12.7	11.43	0.56	43.7	20.6	19.4	155.6	76	38	1.8	98	mix	F
13	75	8.96	7.9	0.46	51	17.1	25.1	152.4	68	33	1.8	62.8	mix	M
13	108	7.27	6.83	0.36	50	18.9	24.6	148.5	67	31	0.8	34	mix	F
13	107	9.21	8.26	0.38	41	21.7	24.1	153.2	78	33	0.8	41	persian	M
13	122	9.73	9.38	0.45	47	20.6	24.2	145.8	73	30	1.3	75	mix	F	↓	10.1	47.1	↑	29
13	63	9.77	7.51	0.38	39	19.7	22.1	155.2	65	32	1.3	72	mix	M	↑	10.42	41.1	↑	26
13	70	9.61	8.94	0.44	46	20.3	23.2	154.1	75	29	1	82	mix	M
14	86	9.96	8.82	0.41	42	21.4	23.5	153.2	69	32	1.2	63	mix	M
14	230	11.16	10.12	0.46	41	22	24.3	148.7	67	31	1.1	45	mix	M
14	71	13.62	10.37	0.46	34	22.4	25.1	153.2	73	34	1	41	siberian	M
14	155	11.01	10.18	0.5	45.2	20.4	23.5	154.5	66	32	1.1	64	mix	F	↓	9.91	44.7	↓	27
14	101	10.81	9.69	0.5	46	19.4	20.4	152.3	70	37	1.4	89.1	mix	F
14	136	7.29	8.07	0.39	53	20.8	20.6	150.1	64	36	1.2	49.2	mix	F
15	61	9.71	8.38	0.42	43.4	19.9	20.4	149	69	37	1.7	80	mix	F
15	112	7.88	8.2	0.4	51	20.5	22.5	157	68	32	1.4	98	siamese	F
15	159	6.04	6.52	0.34	56.6	19.1	17.9	151.1	66	34	1.4	87	mix	F
15	92	8.65	7	0.34	40	20	23.6	149.4	80	39	1.7	71	mix	F	↓	8.04	42.3	↑	30
15	172	7.84	7.82	0.38	49	20.6	22.7	148.4	74	38	0.9	34	mix	F
15	112	10.47	9.44	0.48	46	19.6	24.2	156.2	78	37	1.1	46	mix	F
15	77	8.65	10.06	0.44	50	23.1	19.9	153.8	69	34	1.4	60	mix	M
15	75	8.97	8.45	0.44	49	19	22.7	150	68	32	1.3	99	mix	M
15	99	10.1	9.2	0.43	43	21	24.1	157	74	34	1.1	69	mix	M
15	240	7.94	6.96	0.35	44.1	19.9	19.9	150.5	68	33	1.1	64	mix	M
15	219	8.93	8.14	0.39	43.9	20.7	24.4	148.6	68	31	1.1	66	mix	M
15	143	9.7	8.01	0.42	44	18.9	23.6	153.4	72	34	1	71.3	mix	F
17	127	11.49	9.07	0.45	39.1	20.2	22.3	157	70	34	1	58	mix	M
17	143	11.11	9.07	0.47	42	19.3	20.2	153.2	74	39	1.3	54	mix	F
17	74	10.6	10.93	0.5	47.1	21.9	20.7	157.1	69	37	1.2	95.2	mix	F
18	75	7.57	6.46	0.35	46	18.5	19.2	151.5	67	32	1.6	58	mix	M
18	62	8.72	7.7	0.37	43	20.7	23.5	154	68	32	1.2	39	mix	M	↓	8.53	49.2	↑	16
18	69	7.77	7.33	0.4	52	18.1	20.9	155.4	75	38	1.8	81	mix	M
19	68	9.28	9.31	0.41	44	22.7	25.1	153.1	77	38	1.5	88.7	mix	F
17	121	7.3	6.94	0.28	38.9	24.8	23.5	152.7	72	35	1.4	98.3	Russian	F
14	133	12.6	10.9	0.48	38.3	22.7	21.1	152	66	31	1	44	mix	F
12	69	10.6	10.66	0.44	41.2	24.2	21.2	152.8	79	39	1.4	68	main coon	M
8	63	11.1	8.43	0.39	35.1	21.6	25.6	151.8	74	40	1.7	50	siberian	F
16	72	11.7	9.68	0.4	33.5	24.2	26.1	152	72	33	0.9	36	mix	M
13	68	8.17	7.32	0.38	47	19.3	24.9	153.5	69	31	1.3	70	mix	M	↑	8.38	48.2	↑	28
16	87	10	9.42	0.44	43.1	21.4	19.7	149.5	77	32	1.1	37	Norwegian	M
7	61	9.89	9.8	0.43	43.3	22.8	24.6	151	78	33	1.8	47.1	mix	M
16	63	11	8.93	0.41	37.2	21.8	23.2	152.5	69	31	1.3	55.4	mix	M
9	66	10.6	8.68	0.42	39.7	20.7	19.9	152.1	70	34	1.5	42	ragdoll	F	↓	10.1	40.2	↑	25
16	87	13.4	10.48	0.52	37.6	20.1	13.4	148.8	71	32	1.1	63	mix	F
15	64	13.2	8.56	0.43	32.8	19.9	24.2	154.9	79	37	1.8	60	mix	F	↑	13.41	33.1	↑	30	Er., Micr.
4	65	10	8.56	0.38	38	22.5	24.1	156.4	77	34	1.5	49	siamese	F	↓	9.44	43.2	↑	29
7	62	9.82	8.71	0.39	39.1	22.3	24.4	151.8	74	38	0.9	44	mix	M
14	167	9.78	8	0.42	43.3	19	23.3	152.6	78	37	1	61	mix	F	↓	9.34	47.1	↑	23
14	61	11.1	8.12	0.4	36.3	20.3	21.2	151	65	32	0.8	39	mix	M
11	61	9.77	9.36	0.41	42.2	22.8	25.9	154.4	65	36	1.2	61	main coon	M
7	67	9.81	9.42	0.43	44.2	21.9	24.1	154.2	79	38	1.7	58	mix	F	↑	9.97	42.6	↓	27
14	74	8.61	7.69	0.34	39	22.6	23.1	154.6	73	36	1.8	77	mix	F
17	105	7.36	6.14	0.31	42	19.8	23.3	146.2	71	31	1.4	79	mix	M
8	79	5.7	4.84	0.25	43.8	19.3	19.8	153	64	33	1.7	71	mix	F
10	101	8.3	8.1	0.4	48.1	20.2	20.1	153.4	66	33	1	59	persian	M	↓	7.49	49.3	↑	17
9	81	7.7	7.1	0.35	45.4	20.2	21.1	146.4	77	39	1	77	mix	F
11	86	9.06	8.3	0.42	46.3	19.7	24.7	155.5	79	40	1	74	mix	M	↓	8.87	44.1	↓	28
12	82	8.87	9.3	0.47	52.9	19.7	25.7	156.1	80	39	1.8	76	mix	F
11	233	9.47	7.9	0.39	41.6	20	23.4	157	72	35	1	71	mix	F
13	163	7.95	7	0.33	41.6	21.1	22.8	148.3	67	32	1.4	62	mix	F
12	227	7.61	6.3	0.31	40.7	20.3	23.7	153.8	77	36	1	75	mix	M
10	74	11.4	8.6	0.43	37.7	20	24.1	145.6	72	35	1.3	81	mix	F
9	110	6.98	6.6	0.33	47.2	20	26.6	145.9	66	31	1	42	mix	M	↑	7.91	48.3	↑	26
14	155	8.85	8.2	0.43	48.5	19	20.9	152.8	70	37	1.1	86	mix	M
12	86	9.06	8.3	0.43	47.4	19.3	14.3	150.6	70	34	1.1	73	main coon	F
10	71	10.2	9	0.46	45	19.5	15.9	148.7	72	31	1.2	76	mix	M
16	152	8.22	7.8	0.39	48	19.7	24.1	148.9	71	35	0.9	92	mix	F
11	73	8.15	7.7	0.4	49	19.2	20.3	151.2	75	34	1.4	78	mix	F
8	69	7.58	7.4	0.35	46.1	21.1	14.4	149	70	36	1.2	29	mix	M	↑	8.34	47.7	↑	27
11	230	8.97	7.6	0.39	43.4	19.4	14	153.3	74	35	1.3	97	mix	M

## Sheet: Arkusz2
Wilcoxon matched paired test			N valid 19
	Wilcoxon	T	Z	p	N
	RBC	84	0.442664	0.658009	19
	MCV	56	1.56945	0.116545	19
